# Supplementary material for: Melanoma antigen genes A1 and A3 as predictors of treatment response and survival in HCV-associated hepatocellular carcinoma: a prospective study
Source: BMC Gastroenterol. 2026 Jan 22;26:68. doi: 10.1186/s12876-025-04574-8 (PMC12836994; doi:10.1186/s12876-025-04574-8)
Supplement: Supplementary file 1 — Supplementary Material 1 [file 12876_2025_4574_MOESM1_ESM.xlsx]

## Sheet: BASAL
Serial	Age	Gender	Intervention	Radiology	Focal lesion NO.	FL size	FL segment	Vascular invasion	Lymph nodes	Extrahepatic spread	spleen	Portal V.	Ascitis	HE	Child	BCLC	Comorbidity	mRECIST
1	69	male	TACE	CT	1	4x4 cm	seg 4	no	no	no	splenectomy	patent	no	no	A5	A		CR
2	62	female	PEI	MRI	1	1.2 cm	seg 3	no	no	no	splenomegaly	patent	no	no	A6	A	-	CR
3	61	female	MWA	CT	1 (HCC)	3x4cm	seg 8	no	no	no	average	patent	no	no	A5	A	DM. HTN	CR
4	56	male	TACE	CT	1 (HCC)	3.8x3.8 cm	seg 6	no	no	no	splenomegaly	patent	no	no	A5	A	-	CR
5	74	male	TACE	CT	1 (HCC)	5 cm	seg 8	no	no	no	splenomegaly	patent	no	no	A5	A	-	CR
6	58	female	TACE	CT	1 (HCC)	1.2x1.3 cm	seg 8	no	no	no	splenomegaly	patent	no	no	A5	A	DM	PD
7	60	female	MWA	CT	2	2.3 cm (successful ablation), 1.5 cm	seg 6,7	no	abdominal LN	no	splenomegaly	patent	minimal	no	A6	A	no	CR
8	68	male	TACE	CT	1 (HCC)	3.5x3 cm	seg 7	no	no	no	splenectomy	patent	no	no	A5	A	-	PD
9	63	male	MWA	CT	1	2 cm	seg 7	no	no	no	average	patent	no	no	A5	A	DM, HTN	CR
10	56	male	TACE	CT	1 (HCC)	2.2 x2.3 cm	seg 6	no	no	no	marked splenomegaly	patent	no	no	A5	A	-	PD
11	64	male	TACE	CT	2 (HCC)	4.5x4, 2x2 cm	seg 8	no	no	no	mild splenomegaly	patent	no	no	A5	B	-	PR
12	43	male	TACE	CT	3 (HCC)	5, 4.2, 1.8 cm	2 FL in seg 2 and 1 FL in seg 4	no	no	no	average	patent	no	no	A5	B	-	PR
13	55	male	TACE	CT	1 (HCC)	2.2 cm	seg 4a	no	no	no	splenomegaly	patent	minimal	no	B7	A	-	PR
14	74	male	TACE	CT	1 (HCC)	5 cm	seg 8	no	no	no	splenomegaly	patent	no	no	A5	A	-	CR
15	60	male	MWA	MRI	1	2.8x2.7 cm	Iva/VIII interface	no	abdominal LN	no	marked splenomegaly with collaterals	patent	thin rim	no	B7	A	no	PD
16	75	male	TACE	CT	1	3.5 cm	seg 4a	no	no	no	average	patent	no	no	A6	A		CR
17	63	female	TACE	CT	1	2.8x2.7 cm	6	No	No	No	average	dilated patent 17mm	No	No	A6	A	IHD	CR
18	75	male	TACE	CT	1	2.3x2 cm	seg 7	no	no	no	average	patent	no	no	A5	A		PD
19	64	female	TACE	CT	1	2.2x3.5 cm	seg 6/7	no	no	no	splenomegaly	patent	minimal ascites	no	A6	A	no	PD
20	55	female	MWA	CT	1	2.5 cm	seg 6	no	no	no	average	patent	no	no	A5	A	HTN	CR
21	73	male	MWA	CT	1	3.5 cm	seg 7	no	no	no	splenomegaly	patent	no	no	A5	A	DM, HTN	PD
22	68	male	MWA	CT	1	2.5x2 cm	seg 8	no	no	no	average	patent	no	no	A5	A		CR
23	63	male	MWA	CT	1	2 cm	seg 7	no	no	no	average	patent	no	no	A5	A	DM, HTN	CR
24	64	male	MWA	CT	3	0.9,1, 2 cm	seg 4,7,8	no	no	no	average	patent	no	no	A5	A		PD
25	69	male	TACE	CT	1	4x4 cm	seg 4	no	no	no	splenectomy	patent	no	no	A5	A		CR
26	68	male	TACE	CT	2	12x6 cm, 3.5x2.5 cm	seg 5/8, seg 6	no	no	no	mild splenomegaly	patent	mild	no	B7	B	no	CR
27	60	female	MWA	CT	2	2.3 cm (successful ablation), 1.5 cm	seg 6,7	no	abdominal LN	no	splenomegaly	patent	minimal	no	A6	A	no	CR
28	60	female	MWA	CT	1	6x5 cm	seg 7/8	no	abdominal LN	no	splenomegaly	patent	no	no	A5	B	-	PD
29	75	male	TACE	CT	1	3 cm	seg 7	no	no	no	average	patent	no	no	A5	A	-	PD
30	61	male	TACE	CT	1 (HCC)	5x3 cm	seg 7	no	no	no	marked splenomegaly	patent	mild	no	A6	A	COPD	CR
31	63	male	-	CT	1	-	seg 6	no	yes	no	mild splenomegaly	patent	no	no	B8	D	DM, CKD
32	57	male	-	CT	1	3 cm	seg 8	yes	no	no	splenomegaly	malignant PVT	moderate	no	C10	D	no
33	57	male	-	CT	multiple	-	rt lobe	yes	no	no	splenmegaly	malignant PVT & SMV thrombosis	moderate	no	B8	D	no
34	59	male	-	CT	multiple	-	bilopar	no	no	bone	average	patent	mild	no	B8	D	no
35	58	male	-	CT	multiple	large infiltirative	bilober	yes	abdominal LN (metastatic)	no	average	thrombosed lt PV branch	no	no	A5	C	DM
36	70	female	-	CT	multiple	14 cm	bilober	yes	no	no	splenomegaly	malignant PVT	mild	no	B8	D	no
37	68	female	-	CT	1	large infiltrative	lt lobe	no	abdominal LN (metastatic)	bone and lung	splenomegaly	patent	no	no	A6	C	no
38	60	male	-	CT	multiple	-	bilober	yes	no	no	splenomegaly	malignant PVT	mild	no	B7	C	no
39	75	female	-	CT	1	4 cm	seg8/7	no	abdominal LN (metastatic)	no	average	patent	mild	no	A6	C	DM
40	67	male	-	CT	multiple		rt lobe	no	abdominal LN (metastatic)	no	moderate splenomegaly	patent	mild	no	A6	C	DM
41	74	female	-	CT	1	6.3x6.3 cm	rt lobe	yes	no	bone	average	thrombosed rt PV branch	no	no	A5	C	no
42	62	male	-	CT	1	large	lt lobe	yes	no	no	average	thrombosed lt PV branch	no	no	A5	C	HTN
43	65	male	-	CT	multiple	large infiltrative	bilober	yes	abdominal LN (metastatic)	suprarenal	splenomegaly	thrombosed posterior branch of rt PV	no	no	A6	C	HTN
44	63	female	-	CT	multiple	large infiltrative	rt lobe	no	abdominal LN	lung	mild splenomegaly	patent	mild	no	B7	C	no
45	55	male	-	CT	multiple	largest 2x3 cm	biloper	no	no	bone	average	patent	no	no	A6	C	no
46	63	female	-	CT	1	6x7 cm	rt lobe	no	abdominal LN	omental	average	patent	mild	no	A5	C	no
47	51	female	-	CT	multiple	large infiltrative	bilober	yes	no	no	splenomegaly	thrombosed lt, main PV	mild	no	B8	C	no
48	66	male	-	CT	1	large infiltrative	rtlobe	yes	abdominal LN	no	splenomegaly	thrombosed PV, SMV	no	no	A6	C	no
49	55	male	-	CT	multiple	largest 2x3 cm	biloper	no	no	bone	average	patent	no	no	A6	C	no
50	63	female	-	CT	1	6x7 cm	rt lobe	no	abdominal LN	omental	average	patent	mild	no	A5	C	no
